# Supplementary material for: When a Neglected Tropical Disease Goes Global: Knowledge, Attitudes and Practices of Italian Physicians towards Monkeypox, Preliminary Results
Source: Trop Med Infect Dis. 2022 Jul 14;7(7):135. doi: 10.3390/tropicalmed7070135 (PMC9316880; doi:10.3390/tropicalmed7070135)
Supplement: Supplementary file 1 [file tropicalmed-07-00135-s001.zip]

Archive with 1 entries (1 files):
- tropicalmed-1777096-supplementary.pdf
